# Supplementary material for: Extended Reality-Based Proof-of-Concept for Clinical Assessment Balance and Postural Disorders for Personalized Innovative Protocol
Source: Bioengineering (Basel). 2025 Aug 7;12(8):850. doi: 10.3390/bioengineering12080850 (PMC12383928; doi:10.3390/bioengineering12080850)
Supplement: Supplementary file 1 [file bioengineering-12-00850-s001.zip]

Archive with 3 entries (3 files):
- Video S1.m4v
- Video S2.m4v
- Video S3.m4v
